# Supplementary material for: Synthesis, Crystal Structures, Lipophilic Properties and Antimicrobial Activity of 5-Pyridylmethylidene-3-rhodanine-carboxyalkyl Acids Derivatives
Source: Molecules. 2022 Jun 21;27(13):3975. doi: 10.3390/molecules27133975 (PMC9268742; doi:10.3390/molecules27133975)
Supplement: Supplementary file 1 [file molecules-27-03975-s001.zip]

Archive with 1 entries (1 files):
- molecules-1762532-supplementary.pdf
